# Supplementary material for: Investigation of the Antihypertrophic and Antifibrotic Effects of Losartan in a Rat Model of Radiation-Induced Heart Disease
Source: Int J Mol Sci. 2021 Nov 30;22(23):12963. doi: 10.3390/ijms222312963 (PMC8657420; doi:10.3390/ijms222312963)
Supplement: Supplementary file 1 [file ijms-22-12963-s001.zip]

Archive with 2 entries (2 files):
- KovacsM_Fig legend to Suppl. Figures_2021 10 31_sm.pdf
- KovacsM_Suppl Figures_2021 okt 30_sm.pptx
